# Supplementary material for: Tailored Biochar–Pseudomonas chlororaphis Composites for Triclocarban Removal: A Feedstock-Dependent Structure–Interface–Metabolism Study
Source: Int J Mol Sci. 2026 Mar 15;27(6):2684. doi: 10.3390/ijms27062684 (PMC13027295; doi:10.3390/ijms27062684)
Supplement: Supplementary file 1 [file ijms-27-02684-s001.zip]

Archive with 1 entries (1 files):
- ijms-4160391-supplementary.pdf
